# Supplementary material for: Background segmentation in difficult weather conditions
Source: PeerJ Comput Sci. 2022 May 13;8:e962. doi: 10.7717/peerj-cs.962 (PMC9137877; doi:10.7717/peerj-cs.962)
Supplement: Supplemental Information 1 [file peerj-cs-08-962-s001.zip]

Archive with 16 entries (14 files):
- dev/
- dev/BackgroundSubstractor.py
- dev/Camera.py
- dev/GmgInit.py
- dev/Recorder.py
- dev/__pycache__/
- dev/__pycache__/BackgroundSubstractor.cpython-37.pyc
- dev/__pycache__/BackgroundSubstractor.cpython-38.pyc
- dev/__pycache__/Camera.cpython-37.pyc
- dev/__pycache__/Camera.cpython-38.pyc
- dev/__pycache__/GmgInit.cpython-37.pyc
- dev/__pycache__/GmgInit.cpython-38.pyc
- dev/__pycache__/Recorder.cpython-37.pyc
- dev/__pycache__/Recorder.cpython-38.pyc
- main.py
- requirements.txt
