# Supplementary material for: Background segmentation in difficult weather conditions
Source: PeerJ Comput Sci. 2022 May 13;8:e962. doi: 10.7717/peerj-cs.962 (PMC9137877; doi:10.7717/peerj-cs.962)
Supplement: Supplemental Information 1 [file peerj-cs-08-962-s001.zip › requirements.txt]

numpy==1.20.1
opencv-contrib-python==4.5.1.48
opencv-python==4.5.1.48
pkg-resources==0.0.0
