# Supplementary material for: Background segmentation in difficult weather conditions
Source: PeerJ Comput Sci. 2022 May 13;8:e962. doi: 10.7717/peerj-cs.962 (PMC9137877; doi:10.7717/peerj-cs.962)
Supplement: Supplemental Information 2 — Input images [file peerj-cs-08-962-s002.zip]

Archive with 3 entries (3 files):
- frame_rain.jpg
- frame_snow.jpg
- frame_wind.JPG
